# Supplementary material for: One-step high-speed thermal-electric aerosol printing of piezoelectric bio-organic films for wirelessly powering bioelectronics
Source: Sci Adv. 2024 Oct 25;10(43):eadq3195. doi: 10.1126/sciadv.adq3195 (PMC11506135; doi:10.1126/sciadv.adq3195)
Supplement: Supplementary file 2 — Movies S1 to S6 [file sciadv.adq3195_movies_s1_to_s6.zip]

Archive with 6 entries (6 files):
- adq3195_movie_s1.mp4
- adq3195_movie_s2.mp4
- adq3195_movie_s3.mp4
- adq3195_movie_s4.mp4
- adq3195_movie_s5.mp4
- adq3195_movie_s6.mp4
